# Supplementary material for: HTINet2: herb–target prediction via knowledge graph embedding and residual-like graph neural network
Source: Brief Bioinform. 2024 Aug 23;25(5):bbae414. doi: 10.1093/bib/bbae414 (PMC11341278; doi:10.1093/bib/bbae414)
Supplement: Supplemental_materials_file_2_bbae414 [file supplemental_materials_file_2_bbae414.xlsx]

## Sheet: Sheet1
herb	target	score	type	rank
矮地茶	BCL2L1	4.85293	new	2
矮地茶	TLR4	4.34321	new	3
矮地茶	ICAM1	4.9023	known	1
矮地茶	PLB1	4.33145	known	4
矮地茶	MAOA	4.29869	known	5
矮地茶	ADH1A	4.26469	known	6
矮地茶	RELA	4.18224	known	7
矮地茶	MMP2	4.06667	known	8
矮地茶	ACHE	3.88911	known	9
矮地茶	IL6	3.87503	known	10
艾叶	PLB1	4.33145	new	4
艾叶	MMP2	4.06667	new	8
艾叶	ICAM1	4.9023	known	1
艾叶	BCL2L1	4.85293	known	2
艾叶	TLR4	4.34321	known	3
艾叶	MAOA	4.29869	known	5
艾叶	ADH1A	4.26469	known	6
艾叶	RELA	4.18224	known	7
艾叶	ACHE	3.88911	known	9
艾叶	IL6	3.87503	known	10
安息香	ICAM1	4.9023	new	1
安息香	BCL2L1	4.85293	new	2
安息香	TLR4	4.34321	new	3
安息香	PLB1	4.33145	new	4
安息香	RELA	4.18224	new	7
安息香	MMP2	4.06667	new	8
安息香	MAOA	4.29869	known	5
安息香	ADH1A	4.26469	known	6
安息香	ACHE	3.88911	known	9
安息香	IL6	3.87503	known	10
八角茴香	ICAM1	4.9023	new	1
八角茴香	BCL2L1	4.85293	new	2
八角茴香	TLR4	4.34321	new	3
八角茴香	PLB1	4.33145	new	4
八角茴香	ADH1A	4.26469	new	6
八角茴香	MMP2	4.06667	new	8
八角茴香	IL6	3.87503	new	10
八角茴香	MAOA	4.29869	known	5
八角茴香	RELA	4.18224	known	7
八角茴香	ACHE	3.88911	known	9
八角莲	ICAM1	4.9023	new	1
八角莲	BCL2L1	4.85293	new	2
八角莲	TLR4	4.34321	new	3
八角莲	PLB1	4.33145	new	4
八角莲	MAOA	4.29869	new	5
八角莲	ADH1A	4.26469	new	6
八角莲	RELA	4.18224	known	7
八角莲	MMP2	4.06667	known	8
八角莲	ACHE	3.88911	known	9
八角莲	IL6	3.87503	known	10
巴豆	BCL2L1	4.85293	new	2
巴豆	TLR4	4.34321	new	3
巴豆	MAOA	4.29869	new	5
巴豆	ADH1A	4.26469	new	6
巴豆	RELA	4.18224	new	7
巴豆	MMP2	4.06667	new	8
巴豆	IL6	3.87503	new	10
巴豆	ICAM1	4.9023	known	1
巴豆	PLB1	4.33145	known	4
巴豆	ACHE	3.88911	known	9
巴戟天	BCL2L1	4.85293	new	2
巴戟天	TLR4	4.34321	new	3
巴戟天	MAOA	4.29869	new	5
巴戟天	RELA	4.18224	new	7
巴戟天	MMP2	4.06667	new	8
巴戟天	IL6	3.87503	new	10
巴戟天	ICAM1	4.9023	known	1
巴戟天	PLB1	4.33145	known	4
巴戟天	ADH1A	4.26469	known	6
巴戟天	ACHE	3.88911	known	9
菝葜	BCL2L1	4.85293	new	2
菝葜	TLR4	4.34321	new	3
菝葜	PLB1	4.33145	new	4
菝葜	ADH1A	4.26469	new	6
菝葜	MMP2	4.06667	new	8
菝葜	ACHE	3.88911	new	9
菝葜	IL6	3.87503	new	10
菝葜	ICAM1	4.9023	known	1
菝葜	MAOA	4.29869	known	5
菝葜	RELA	4.18224	known	7
白扁豆	TLR4	4.34321	new	3
白扁豆	MAOA	4.29869	new	5
白扁豆	ADH1A	4.26469	new	6
白扁豆	ICAM1	4.9023	known	1
白扁豆	BCL2L1	4.85293	known	2
白扁豆	PLB1	4.33145	known	4
白扁豆	RELA	4.18224	known	7
白扁豆	MMP2	4.06667	known	8
白扁豆	ACHE	3.88911	known	9
白扁豆	IL6	3.87503	known	10
白附子	BCL2L1	4.85293	new	2
白附子	TLR4	4.34321	new	3
白附子	PLB1	4.33145	new	4
白附子	RELA	4.18224	new	7
白附子	MMP2	4.06667	new	8
白附子	IL6	3.87503	new	10
白附子	ICAM1	4.9023	known	1
白附子	MAOA	4.29869	known	5
白附子	ADH1A	4.26469	known	6
白附子	ACHE	3.88911	known	9
白果	MAOA	4.29869	new	5
白果	ADH1A	4.26469	new	6
白果	ICAM1	4.9023	known	1
白果	BCL2L1	4.85293	known	2
白果	TLR4	4.34321	known	3
白果	PLB1	4.33145	known	4
白果	RELA	4.18224	known	7
白果	MMP2	4.06667	known	8
白果	ACHE	3.88911	known	9
白果	IL6	3.87503	known	10
白花蛇舌草	TLR4	4.34321	new	3
白花蛇舌草	PLB1	4.33145	new	4
白花蛇舌草	ADH1A	4.26469	new	6
白花蛇舌草	MMP2	4.06667	new	8
白花蛇舌草	ACHE	3.88911	new	9
白花蛇舌草	ICAM1	4.9023	known	1
白花蛇舌草	BCL2L1	4.85293	known	2
白花蛇舌草	MAOA	4.29869	known	5
白花蛇舌草	RELA	4.18224	known	7
白花蛇舌草	IL6	3.87503	known	10
白及	ICAM1	4.9023	new	1
白及	BCL2L1	4.85293	new	2
白及	TLR4	4.34321	new	3
白及	PLB1	4.33145	new	4
白及	ADH1A	4.26469	new	6
白及	RELA	4.18224	new	7
白及	MMP2	4.06667	new	8
白及	ACHE	3.88911	new	9
白及	IL6	3.87503	new	10
白及	MAOA	4.29869	known	5
白蔹	BCL2L1	4.85293	new	2
白蔹	TLR4	4.34321	new	3
白蔹	PLB1	4.33145	new	4
白蔹	ADH1A	4.26469	new	6
白蔹	RELA	4.18224	new	7
白蔹	MMP2	4.06667	new	8
白蔹	ICAM1	4.9023	known	1
白蔹	MAOA	4.29869	known	5
白蔹	ACHE	3.88911	known	9
白蔹	IL6	3.87503	known	10
白毛藤	ICAM1	4.9023	new	1
白毛藤	BCL2L1	4.85293	new	2
白毛藤	TLR4	4.34321	new	3
白毛藤	PLB1	4.33145	new	4
白毛藤	ADH1A	4.26469	new	6
白毛藤	MMP2	4.06667	new	8
白毛藤	ACHE	3.88911	new	9
白毛藤	IL6	3.87503	new	10
白毛藤	MAOA	4.29869	known	5
白毛藤	RELA	4.18224	known	7
白茅根	ICAM1	4.9023	new	1
白茅根	TLR4	4.34321	new	3
白茅根	PLB1	4.33145	new	4
白茅根	ADH1A	4.26469	new	6
白茅根	RELA	4.18224	new	7
白茅根	MMP2	4.06667	new	8
白茅根	ACHE	3.88911	new	9
白茅根	BCL2L1	4.85293	known	2
白茅根	MAOA	4.29869	known	5
白茅根	IL6	3.87503	known	10
白前	ICAM1	4.9023	new	1
白前	BCL2L1	4.85293	new	2
白前	TLR4	4.34321	new	3
白前	PLB1	4.33145	new	4
白前	MAOA	4.29869	new	5
白前	ADH1A	4.26469	new	6
白前	RELA	4.18224	new	7
白前	MMP2	4.06667	new	8
白前	ACHE	3.88911	new	9
白前	IL6	3.87503	new	10
白屈菜	ICAM1	4.9023	new	1
白屈菜	BCL2L1	4.85293	new	2
白屈菜	TLR4	4.34321	new	3
白屈菜	PLB1	4.33145	new	4
白屈菜	RELA	4.18224	new	7
白屈菜	MMP2	4.06667	new	8
白屈菜	MAOA	4.29869	known	5
白屈菜	ADH1A	4.26469	known	6
白屈菜	ACHE	3.88911	known	9
白屈菜	IL6	3.87503	known	10
白芍	BCL2L1	4.85293	new	2
白芍	TLR4	4.34321	new	3
白芍	PLB1	4.33145	new	4
白芍	MAOA	4.29869	new	5
白芍	ADH1A	4.26469	new	6
白芍	MMP2	4.06667	new	8
白芍	ACHE	3.88911	new	9
白芍	IL6	3.87503	new	10
白芍	ICAM1	4.9023	known	1
白芍	RELA	4.18224	known	7
白术	ICAM1	4.9023	new	1
白术	BCL2L1	4.85293	new	2
白术	TLR4	4.34321	new	3
白术	PLB1	4.33145	new	4
白术	MAOA	4.29869	new	5
白术	RELA	4.18224	new	7
白术	MMP2	4.06667	new	8
白术	ADH1A	4.26469	known	6
白术	ACHE	3.88911	known	9
白术	IL6	3.87503	known	10
白头翁	ICAM1	4.9023	new	1
白头翁	BCL2L1	4.85293	new	2
白头翁	TLR4	4.34321	new	3
白头翁	PLB1	4.33145	new	4
白头翁	MMP2	4.06667	new	8
白头翁	ACHE	3.88911	new	9
白头翁	IL6	3.87503	new	10
白头翁	MAOA	4.29869	known	5
白头翁	ADH1A	4.26469	known	6
白头翁	RELA	4.18224	known	7
白薇	ICAM1	4.9023	new	1
白薇	BCL2L1	4.85293	new	2
白薇	TLR4	4.34321	new	3
白薇	PLB1	4.33145	new	4
白薇	MAOA	4.29869	new	5
白薇	RELA	4.18224	new	7
白薇	MMP2	4.06667	new	8
白薇	IL6	3.87503	new	10
白薇	ADH1A	4.26469	known	6
白薇	ACHE	3.88911	known	9
白鲜皮	ICAM1	4.9023	new	1
白鲜皮	BCL2L1	4.85293	new	2
白鲜皮	TLR4	4.34321	new	3
白鲜皮	PLB1	4.33145	new	4
白鲜皮	MAOA	4.29869	new	5
白鲜皮	ADH1A	4.26469	new	6
白鲜皮	RELA	4.18224	known	7
白鲜皮	MMP2	4.06667	known	8
白鲜皮	ACHE	3.88911	known	9
白鲜皮	IL6	3.87503	known	10
白药子	ICAM1	4.9023	new	1
白药子	TLR4	4.34321	new	3
白药子	PLB1	4.33145	new	4
白药子	MAOA	4.29869	new	5
白药子	MMP2	4.06667	new	8
白药子	BCL2L1	4.85293	known	2
白药子	ADH1A	4.26469	known	6
白药子	RELA	4.18224	known	7
白药子	ACHE	3.88911	known	9
白药子	IL6	3.87503	known	10
白芷	BCL2L1	4.85293	new	2
白芷	TLR4	4.34321	new	3
白芷	MMP2	4.06667	new	8
白芷	ICAM1	4.9023	known	1
白芷	PLB1	4.33145	known	4
白芷	MAOA	4.29869	known	5
白芷	ADH1A	4.26469	known	6
白芷	RELA	4.18224	known	7
白芷	ACHE	3.88911	known	9
白芷	IL6	3.87503	known	10
百部	ICAM1	4.9023	new	1
百部	BCL2L1	4.85293	new	2
百部	TLR4	4.34321	new	3
百部	PLB1	4.33145	new	4
百部	MAOA	4.29869	new	5
百部	MMP2	4.06667	new	8
百部	ADH1A	4.26469	known	6
百部	RELA	4.18224	known	7
百部	ACHE	3.88911	known	9
百部	IL6	3.87503	known	10
百合	ICAM1	4.9023	new	1
百合	BCL2L1	4.85293	new	2
百合	TLR4	4.34321	new	3
百合	PLB1	4.33145	new	4
百合	RELA	4.18224	new	7
百合	MMP2	4.06667	new	8
百合	IL6	3.87503	new	10
百合	MAOA	4.29869	known	5
百合	ADH1A	4.26469	known	6
百合	ACHE	3.88911	known	9
柏子仁	ICAM1	4.9023	new	1
柏子仁	BCL2L1	4.85293	new	2
柏子仁	TLR4	4.34321	new	3
柏子仁	PLB1	4.33145	new	4
柏子仁	MAOA	4.29869	new	5
柏子仁	ADH1A	4.26469	new	6
柏子仁	MMP2	4.06667	new	8
柏子仁	RELA	4.18224	known	7
柏子仁	ACHE	3.88911	known	9
柏子仁	IL6	3.87503	known	10
败酱草	TLR4	4.34321	new	3
败酱草	PLB1	4.33145	new	4
败酱草	ADH1A	4.26469	new	6
败酱草	ICAM1	4.9023	known	1
败酱草	BCL2L1	4.85293	known	2
败酱草	MAOA	4.29869	known	5
败酱草	RELA	4.18224	known	7
败酱草	MMP2	4.06667	known	8
败酱草	ACHE	3.88911	known	9
败酱草	IL6	3.87503	known	10
斑蝥	ICAM1	4.9023	new	1
斑蝥	BCL2L1	4.85293	new	2
斑蝥	TLR4	4.34321	new	3
斑蝥	PLB1	4.33145	new	4
斑蝥	MAOA	4.29869	new	5
斑蝥	ADH1A	4.26469	new	6
斑蝥	RELA	4.18224	new	7
斑蝥	MMP2	4.06667	new	8
斑蝥	IL6	3.87503	new	10
斑蝥	ACHE	3.88911	known	9
板蓝根	BCL2L1	4.85293	new	2
板蓝根	TLR4	4.34321	new	3
板蓝根	PLB1	4.33145	new	4
板蓝根	ICAM1	4.9023	known	1
板蓝根	MAOA	4.29869	known	5
板蓝根	ADH1A	4.26469	known	6
板蓝根	RELA	4.18224	known	7
板蓝根	MMP2	4.06667	known	8
板蓝根	ACHE	3.88911	known	9
板蓝根	IL6	3.87503	known	10
半边莲	TLR4	4.34321	new	3
半边莲	PLB1	4.33145	new	4
半边莲	MAOA	4.29869	new	5
半边莲	ADH1A	4.26469	new	6
半边莲	ICAM1	4.9023	known	1
半边莲	BCL2L1	4.85293	known	2
半边莲	RELA	4.18224	known	7
半边莲	MMP2	4.06667	known	8
半边莲	ACHE	3.88911	known	9
半边莲	IL6	3.87503	known	10
半夏	ICAM1	4.9023	new	1
半夏	BCL2L1	4.85293	new	2
半夏	TLR4	4.34321	new	3
半夏	PLB1	4.33145	new	4
半夏	MMP2	4.06667	new	8
半夏	MAOA	4.29869	known	5
半夏	ADH1A	4.26469	known	6
半夏	RELA	4.18224	known	7
半夏	ACHE	3.88911	known	9
半夏	IL6	3.87503	known	10
半枝莲	TLR4	4.34321	new	3
半枝莲	PLB1	4.33145	new	4
半枝莲	ICAM1	4.9023	known	1
半枝莲	BCL2L1	4.85293	known	2
半枝莲	MAOA	4.29869	known	5
半枝莲	ADH1A	4.26469	known	6
半枝莲	RELA	4.18224	known	7
半枝莲	MMP2	4.06667	known	8
半枝莲	ACHE	3.88911	known	9
半枝莲	IL6	3.87503	known	10
薄荷	TLR4	4.34321	new	3
薄荷	PLB1	4.33145	new	4
薄荷	MAOA	4.29869	new	5
薄荷	MMP2	4.06667	new	8
薄荷	ICAM1	4.9023	known	1
薄荷	BCL2L1	4.85293	known	2
薄荷	ADH1A	4.26469	known	6
薄荷	RELA	4.18224	known	7
薄荷	ACHE	3.88911	known	9
薄荷	IL6	3.87503	known	10
北豆根	ICAM1	4.9023	new	1
北豆根	BCL2L1	4.85293	new	2
北豆根	TLR4	4.34321	new	3
北豆根	PLB1	4.33145	new	4
北豆根	MAOA	4.29869	new	5
北豆根	ADH1A	4.26469	new	6
北豆根	RELA	4.18224	new	7
北豆根	MMP2	4.06667	new	8
北豆根	IL6	3.87503	new	10
北豆根	ACHE	3.88911	known	9
北刘寄奴	ICAM1	4.9023	new	1
北刘寄奴	BCL2L1	4.85293	new	2
北刘寄奴	TLR4	4.34321	new	3
北刘寄奴	PLB1	4.33145	new	4
北刘寄奴	ADH1A	4.26469	new	6
北刘寄奴	RELA	4.18224	new	7
北刘寄奴	MMP2	4.06667	new	8
北刘寄奴	IL6	3.87503	new	10
北刘寄奴	MAOA	4.29869	known	5
北刘寄奴	ACHE	3.88911	known	9
北沙参	ICAM1	4.9023	new	1
北沙参	TLR4	4.34321	new	3
北沙参	PLB1	4.33145	new	4
北沙参	ADH1A	4.26469	new	6
北沙参	BCL2L1	4.85293	known	2
北沙参	MAOA	4.29869	known	5
北沙参	RELA	4.18224	known	7
北沙参	MMP2	4.06667	known	8
北沙参	ACHE	3.88911	known	9
北沙参	IL6	3.87503	known	10
五味子	ICAM1	4.9023	new	1
五味子	BCL2L1	4.85293	new	2
五味子	TLR4	4.34321	new	3
五味子	PLB1	4.33145	new	4
五味子	MAOA	4.29869	new	5
五味子	RELA	4.18224	new	7
五味子	ADH1A	4.26469	known	6
五味子	MMP2	4.06667	known	8
五味子	ACHE	3.88911	known	9
五味子	IL6	3.87503	known	10
荜茇	ICAM1	4.9023	new	1
荜茇	BCL2L1	4.85293	new	2
荜茇	TLR4	4.34321	new	3
荜茇	PLB1	4.33145	new	4
荜茇	ADH1A	4.26469	new	6
荜茇	MMP2	4.06667	new	8
荜茇	IL6	3.87503	new	10
荜茇	MAOA	4.29869	known	5
荜茇	RELA	4.18224	known	7
荜茇	ACHE	3.88911	known	9
荜澄茄	ICAM1	4.9023	new	1
荜澄茄	BCL2L1	4.85293	new	2
荜澄茄	TLR4	4.34321	new	3
荜澄茄	PLB1	4.33145	new	4
荜澄茄	MAOA	4.29869	new	5
荜澄茄	ADH1A	4.26469	new	6
荜澄茄	MMP2	4.06667	new	8
荜澄茄	IL6	3.87503	new	10
荜澄茄	RELA	4.18224	known	7
荜澄茄	ACHE	3.88911	known	9
蓖麻子	ICAM1	4.9023	new	1
蓖麻子	BCL2L1	4.85293	new	2
蓖麻子	TLR4	4.34321	new	3
蓖麻子	PLB1	4.33145	new	4
蓖麻子	MAOA	4.29869	new	5
蓖麻子	ADH1A	4.26469	new	6
蓖麻子	MMP2	4.06667	new	8
蓖麻子	RELA	4.18224	known	7
蓖麻子	ACHE	3.88911	known	9
蓖麻子	IL6	3.87503	known	10
萹蓄	MAOA	4.29869	new	5
萹蓄	ADH1A	4.26469	new	6
萹蓄	MMP2	4.06667	new	8
萹蓄	ICAM1	4.9023	known	1
萹蓄	BCL2L1	4.85293	known	2
萹蓄	TLR4	4.34321	known	3
萹蓄	PLB1	4.33145	known	4
萹蓄	RELA	4.18224	known	7
萹蓄	ACHE	3.88911	known	9
萹蓄	IL6	3.87503	known	10
扁豆花	BCL2L1	4.85293	new	2
扁豆花	TLR4	4.34321	new	3
扁豆花	PLB1	4.33145	new	4
扁豆花	MAOA	4.29869	new	5
扁豆花	ADH1A	4.26469	new	6
扁豆花	RELA	4.18224	new	7
扁豆花	MMP2	4.06667	new	8
扁豆花	ACHE	3.88911	new	9
扁豆花	IL6	3.87503	new	10
扁豆花	ICAM1	4.9023	known	1
槟榔	ICAM1	4.9023	new	1
槟榔	BCL2L1	4.85293	new	2
槟榔	TLR4	4.34321	new	3
槟榔	MAOA	4.29869	new	5
槟榔	RELA	4.18224	new	7
槟榔	MMP2	4.06667	new	8
槟榔	IL6	3.87503	new	10
槟榔	PLB1	4.33145	known	4
槟榔	ADH1A	4.26469	known	6
槟榔	ACHE	3.88911	known	9
冰片	BCL2L1	4.85293	new	2
冰片	TLR4	4.34321	new	3
冰片	PLB1	4.33145	new	4
冰片	ADH1A	4.26469	new	6
冰片	RELA	4.18224	new	7
冰片	MMP2	4.06667	new	8
冰片	ICAM1	4.9023	known	1
冰片	MAOA	4.29869	known	5
冰片	ACHE	3.88911	known	9
冰片	IL6	3.87503	known	10
布渣叶	ICAM1	4.9023	new	1
布渣叶	BCL2L1	4.85293	new	2
布渣叶	TLR4	4.34321	new	3
布渣叶	PLB1	4.33145	new	4
布渣叶	ADH1A	4.26469	new	6
布渣叶	MMP2	4.06667	new	8
布渣叶	ACHE	3.88911	new	9
布渣叶	IL6	3.87503	new	10
布渣叶	MAOA	4.29869	known	5
布渣叶	RELA	4.18224	known	7
蚕沙	ICAM1	4.9023	new	1
蚕沙	BCL2L1	4.85293	new	2
蚕沙	TLR4	4.34321	new	3
蚕沙	PLB1	4.33145	new	4
蚕沙	RELA	4.18224	new	7
蚕沙	ACHE	3.88911	new	9
蚕沙	IL6	3.87503	new	10
蚕沙	MAOA	4.29869	known	5
蚕沙	ADH1A	4.26469	known	6
蚕沙	MMP2	4.06667	known	8
苍耳子	BCL2L1	4.85293	new	2
苍耳子	TLR4	4.34321	new	3
苍耳子	PLB1	4.33145	new	4
苍耳子	ADH1A	4.26469	new	6
苍耳子	MMP2	4.06667	new	8
苍耳子	ICAM1	4.9023	known	1
苍耳子	MAOA	4.29869	known	5
苍耳子	RELA	4.18224	known	7
苍耳子	ACHE	3.88911	known	9
苍耳子	IL6	3.87503	known	10
苍术	ICAM1	4.9023	new	1
苍术	BCL2L1	4.85293	new	2
苍术	TLR4	4.34321	new	3
苍术	PLB1	4.33145	new	4
苍术	MAOA	4.29869	new	5
苍术	ADH1A	4.26469	new	6
苍术	MMP2	4.06667	new	8
苍术	RELA	4.18224	known	7
苍术	ACHE	3.88911	known	9
苍术	IL6	3.87503	known	10
草苁蓉	ICAM1	4.9023	new	1
草苁蓉	BCL2L1	4.85293	new	2
草苁蓉	TLR4	4.34321	new	3
草苁蓉	PLB1	4.33145	new	4
草苁蓉	ADH1A	4.26469	new	6
草苁蓉	RELA	4.18224	new	7
草苁蓉	MMP2	4.06667	new	8
草苁蓉	IL6	3.87503	new	10
草苁蓉	MAOA	4.29869	known	5
草苁蓉	ACHE	3.88911	known	9
草果	ICAM1	4.9023	new	1
草果	BCL2L1	4.85293	new	2
草果	TLR4	4.34321	new	3
草果	PLB1	4.33145	new	4
草果	ADH1A	4.26469	new	6
草果	MAOA	4.29869	known	5
草果	RELA	4.18224	known	7
草果	MMP2	4.06667	known	8
草果	ACHE	3.88911	known	9
草果	IL6	3.87503	known	10
草乌	ICAM1	4.9023	new	1
草乌	BCL2L1	4.85293	new	2
草乌	TLR4	4.34321	new	3
草乌	PLB1	4.33145	new	4
草乌	MAOA	4.29869	new	5
草乌	ADH1A	4.26469	new	6
草乌	RELA	4.18224	new	7
草乌	MMP2	4.06667	new	8
草乌	ACHE	3.88911	new	9
草乌	IL6	3.87503	new	10
侧柏叶	BCL2L1	4.85293	new	2
侧柏叶	TLR4	4.34321	new	3
侧柏叶	MMP2	4.06667	new	8
侧柏叶	ICAM1	4.9023	known	1
侧柏叶	PLB1	4.33145	known	4
侧柏叶	MAOA	4.29869	known	5
侧柏叶	ADH1A	4.26469	known	6
侧柏叶	RELA	4.18224	known	7
侧柏叶	ACHE	3.88911	known	9
侧柏叶	IL6	3.87503	known	10
柴胡	BCL2L1	4.85293	new	2
柴胡	MMP2	4.06667	new	8
柴胡	ICAM1	4.9023	known	1
柴胡	TLR4	4.34321	known	3
柴胡	PLB1	4.33145	known	4
柴胡	MAOA	4.29869	known	5
柴胡	ADH1A	4.26469	known	6
柴胡	RELA	4.18224	known	7
柴胡	ACHE	3.88911	known	9
柴胡	IL6	3.87503	known	10
蝉蜕	ICAM1	4.9023	new	1
蝉蜕	BCL2L1	4.85293	new	2
蝉蜕	TLR4	4.34321	new	3
蝉蜕	PLB1	4.33145	new	4
蝉蜕	MAOA	4.29869	new	5
蝉蜕	ADH1A	4.26469	new	6
蝉蜕	RELA	4.18224	new	7
蝉蜕	MMP2	4.06667	new	8
蝉蜕	ACHE	3.88911	new	9
蝉蜕	IL6	3.87503	new	10
常山	ICAM1	4.9023	new	1
常山	BCL2L1	4.85293	new	2
常山	TLR4	4.34321	new	3
常山	PLB1	4.33145	new	4
常山	MAOA	4.29869	new	5
常山	RELA	4.18224	new	7
常山	MMP2	4.06667	new	8
常山	IL6	3.87503	new	10
常山	ADH1A	4.26469	known	6
常山	ACHE	3.88911	known	9
车前草	BCL2L1	4.85293	new	2
车前草	TLR4	4.34321	new	3
车前草	PLB1	4.33145	new	4
车前草	MMP2	4.06667	new	8
车前草	ICAM1	4.9023	known	1
车前草	MAOA	4.29869	known	5
车前草	ADH1A	4.26469	known	6
车前草	RELA	4.18224	known	7
车前草	ACHE	3.88911	known	9
车前草	IL6	3.87503	known	10
车前子	BCL2L1	4.85293	new	2
车前子	TLR4	4.34321	new	3
车前子	PLB1	4.33145	new	4
车前子	MAOA	4.29869	new	5
车前子	ADH1A	4.26469	new	6
车前子	MMP2	4.06667	new	8
车前子	ACHE	3.88911	new	9
车前子	IL6	3.87503	new	10
车前子	ICAM1	4.9023	known	1
车前子	RELA	4.18224	known	7
沉香	ICAM1	4.9023	new	1
沉香	BCL2L1	4.85293	new	2
沉香	TLR4	4.34321	new	3
沉香	ADH1A	4.26469	new	6
沉香	MMP2	4.06667	new	8
沉香	PLB1	4.33145	known	4
沉香	MAOA	4.29869	known	5
沉香	RELA	4.18224	known	7
沉香	ACHE	3.88911	known	9
沉香	IL6	3.87503	known	10
陈皮	ICAM1	4.9023	new	1
陈皮	BCL2L1	4.85293	new	2
陈皮	TLR4	4.34321	new	3
陈皮	PLB1	4.33145	new	4
陈皮	ADH1A	4.26469	new	6
陈皮	MMP2	4.06667	new	8
陈皮	IL6	3.87503	new	10
陈皮	MAOA	4.29869	known	5
陈皮	RELA	4.18224	known	7
陈皮	ACHE	3.88911	known	9
赤芍	BCL2L1	4.85293	new	2
赤芍	TLR4	4.34321	new	3
赤芍	MMP2	4.06667	new	8
赤芍	ICAM1	4.9023	known	1
赤芍	PLB1	4.33145	known	4
赤芍	MAOA	4.29869	known	5
赤芍	ADH1A	4.26469	known	6
赤芍	RELA	4.18224	known	7
赤芍	ACHE	3.88911	known	9
赤芍	IL6	3.87503	known	10
赤小豆	ICAM1	4.9023	new	1
赤小豆	BCL2L1	4.85293	new	2
赤小豆	TLR4	4.34321	new	3
赤小豆	PLB1	4.33145	new	4
赤小豆	MAOA	4.29869	new	5
赤小豆	ADH1A	4.26469	new	6
赤小豆	ACHE	3.88911	new	9
赤小豆	IL6	3.87503	new	10
赤小豆	RELA	4.18224	known	7
赤小豆	MMP2	4.06667	known	8
茺蔚子	ICAM1	4.9023	new	1
茺蔚子	BCL2L1	4.85293	new	2
茺蔚子	TLR4	4.34321	new	3
茺蔚子	PLB1	4.33145	new	4
茺蔚子	MAOA	4.29869	new	5
茺蔚子	ADH1A	4.26469	new	6
茺蔚子	IL6	3.87503	new	10
茺蔚子	RELA	4.18224	known	7
茺蔚子	MMP2	4.06667	known	8
茺蔚子	ACHE	3.88911	known	9
臭梧桐	ICAM1	4.9023	new	1
臭梧桐	BCL2L1	4.85293	new	2
臭梧桐	TLR4	4.34321	new	3
臭梧桐	PLB1	4.33145	new	4
臭梧桐	MAOA	4.29869	new	5
臭梧桐	ADH1A	4.26469	new	6
臭梧桐	RELA	4.18224	new	7
臭梧桐	MMP2	4.06667	new	8
臭梧桐	ACHE	3.88911	new	9
臭梧桐	IL6	3.87503	new	10
楮实子	BCL2L1	4.85293	new	2
楮实子	TLR4	4.34321	new	3
楮实子	MAOA	4.29869	new	5
楮实子	ADH1A	4.26469	new	6
楮实子	ICAM1	4.9023	known	1
楮实子	PLB1	4.33145	known	4
楮实子	RELA	4.18224	known	7
楮实子	MMP2	4.06667	known	8
楮实子	ACHE	3.88911	known	9
楮实子	IL6	3.87503	known	10
川贝母	BCL2L1	4.85293	new	2
川贝母	TLR4	4.34321	new	3
川贝母	PLB1	4.33145	new	4
川贝母	ADH1A	4.26469	new	6
川贝母	ACHE	3.88911	new	9
川贝母	IL6	3.87503	new	10
川贝母	ICAM1	4.9023	known	1
川贝母	MAOA	4.29869	known	5
川贝母	RELA	4.18224	known	7
川贝母	MMP2	4.06667	known	8
川槿皮	ICAM1	4.9023	new	1
川槿皮	BCL2L1	4.85293	new	2
川槿皮	TLR4	4.34321	new	3
川槿皮	PLB1	4.33145	new	4
川槿皮	MAOA	4.29869	new	5
川槿皮	ADH1A	4.26469	new	6
川槿皮	RELA	4.18224	new	7
川槿皮	MMP2	4.06667	new	8
川槿皮	ACHE	3.88911	new	9
川槿皮	IL6	3.87503	new	10
川楝子	ICAM1	4.9023	new	1
川楝子	BCL2L1	4.85293	new	2
川楝子	TLR4	4.34321	new	3
川楝子	PLB1	4.33145	new	4
川楝子	ADH1A	4.26469	new	6
川楝子	MMP2	4.06667	new	8
川楝子	MAOA	4.29869	known	5
川楝子	RELA	4.18224	known	7
川楝子	ACHE	3.88911	known	9
川楝子	IL6	3.87503	known	10
川木通	TLR4	4.34321	new	3
川木通	PLB1	4.33145	new	4
川木通	MAOA	4.29869	new	5
川木通	ADH1A	4.26469	new	6
川木通	ICAM1	4.9023	known	1
川木通	BCL2L1	4.85293	known	2
川木通	RELA	4.18224	known	7
川木通	MMP2	4.06667	known	8
川木通	ACHE	3.88911	known	9
川木通	IL6	3.87503	known	10
川牛膝	BCL2L1	4.85293	new	2
川牛膝	TLR4	4.34321	new	3
川牛膝	PLB1	4.33145	new	4
川牛膝	ADH1A	4.26469	new	6
川牛膝	MMP2	4.06667	new	8
川牛膝	ACHE	3.88911	new	9
川牛膝	ICAM1	4.9023	known	1
川牛膝	MAOA	4.29869	known	5
川牛膝	RELA	4.18224	known	7
川牛膝	IL6	3.87503	known	10
川射干	ICAM1	4.9023	new	1
川射干	BCL2L1	4.85293	new	2
川射干	TLR4	4.34321	new	3
川射干	PLB1	4.33145	new	4
川射干	MMP2	4.06667	new	8
川射干	IL6	3.87503	new	10
川射干	MAOA	4.29869	known	5
川射干	ADH1A	4.26469	known	6
川射干	RELA	4.18224	known	7
川射干	ACHE	3.88911	known	9
川乌	ICAM1	4.9023	new	1
川乌	PLB1	4.33145	new	4
川乌	MAOA	4.29869	new	5
川乌	ADH1A	4.26469	new	6
川乌	RELA	4.18224	new	7
川乌	ACHE	3.88911	new	9
川乌	IL6	3.87503	new	10
川乌	BCL2L1	4.85293	known	2
川乌	TLR4	4.34321	known	3
川乌	MMP2	4.06667	known	8
川芎	ICAM1	4.9023	new	1
川芎	BCL2L1	4.85293	new	2
川芎	TLR4	4.34321	new	3
川芎	PLB1	4.33145	new	4
川芎	RELA	4.18224	new	7
川芎	MMP2	4.06667	new	8
川芎	IL6	3.87503	new	10
川芎	MAOA	4.29869	known	5
川芎	ADH1A	4.26469	known	6
川芎	ACHE	3.88911	known	9
穿山龙	ICAM1	4.9023	new	1
穿山龙	BCL2L1	4.85293	new	2
穿山龙	TLR4	4.34321	new	3
穿山龙	PLB1	4.33145	new	4
穿山龙	MAOA	4.29869	new	5
穿山龙	ADH1A	4.26469	new	6
穿山龙	RELA	4.18224	new	7
穿山龙	MMP2	4.06667	new	8
穿山龙	ACHE	3.88911	new	9
穿山龙	IL6	3.87503	new	10
穿心莲	TLR4	4.34321	new	3
穿心莲	PLB1	4.33145	new	4
穿心莲	ADH1A	4.26469	new	6
穿心莲	ICAM1	4.9023	known	1
穿心莲	BCL2L1	4.85293	known	2
穿心莲	MAOA	4.29869	known	5
穿心莲	RELA	4.18224	known	7
穿心莲	MMP2	4.06667	known	8
穿心莲	ACHE	3.88911	known	9
穿心莲	IL6	3.87503	known	10
垂盆草	ICAM1	4.9023	new	1
垂盆草	BCL2L1	4.85293	new	2
垂盆草	TLR4	4.34321	new	3
垂盆草	PLB1	4.33145	new	4
垂盆草	MAOA	4.29869	new	5
垂盆草	ADH1A	4.26469	new	6
垂盆草	RELA	4.18224	known	7
垂盆草	MMP2	4.06667	known	8
垂盆草	ACHE	3.88911	known	9
垂盆草	IL6	3.87503	known	10
椿皮	BCL2L1	4.85293	new	2
椿皮	TLR4	4.34321	new	3
椿皮	PLB1	4.33145	new	4
椿皮	MAOA	4.29869	new	5
椿皮	ADH1A	4.26469	new	6
椿皮	MMP2	4.06667	new	8
椿皮	ICAM1	4.9023	known	1
椿皮	RELA	4.18224	known	7
椿皮	ACHE	3.88911	known	9
椿皮	IL6	3.87503	known	10
葱白	BCL2L1	4.85293	new	2
葱白	TLR4	4.34321	new	3
葱白	PLB1	4.33145	new	4
葱白	MMP2	4.06667	new	8
葱白	ICAM1	4.9023	known	1
葱白	MAOA	4.29869	known	5
葱白	ADH1A	4.26469	known	6
葱白	RELA	4.18224	known	7
葱白	ACHE	3.88911	known	9
葱白	IL6	3.87503	known	10
大风子	TLR4	4.34321	new	3
大风子	PLB1	4.33145	new	4
大风子	ADH1A	4.26469	new	6
大风子	MMP2	4.06667	new	8
大风子	IL6	3.87503	new	10
大风子	ICAM1	4.9023	known	1
大风子	BCL2L1	4.85293	known	2
大风子	MAOA	4.29869	known	5
大风子	RELA	4.18224	known	7
大风子	ACHE	3.88911	known	9
大腹皮	ICAM1	4.9023	new	1
大腹皮	BCL2L1	4.85293	new	2
大腹皮	TLR4	4.34321	new	3
大腹皮	PLB1	4.33145	new	4
大腹皮	MAOA	4.29869	new	5
大腹皮	ADH1A	4.26469	new	6
大腹皮	MMP2	4.06667	new	8
大腹皮	ACHE	3.88911	new	9
大腹皮	RELA	4.18224	known	7
大腹皮	IL6	3.87503	known	10
大黄	TLR4	4.34321	new	3
大黄	PLB1	4.33145	new	4
大黄	MAOA	4.29869	new	5
大黄	ADH1A	4.26469	new	6
大黄	MMP2	4.06667	new	8
大黄	ACHE	3.88911	new	9
大黄	ICAM1	4.9023	known	1
大黄	BCL2L1	4.85293	known	2
大黄	RELA	4.18224	known	7
大黄	IL6	3.87503	known	10
大蓟	TLR4	4.34321	new	3
大蓟	PLB1	4.33145	new	4
大蓟	ADH1A	4.26469	new	6
大蓟	MMP2	4.06667	new	8
大蓟	IL6	3.87503	new	10
大蓟	ICAM1	4.9023	known	1
大蓟	BCL2L1	4.85293	known	2
大蓟	MAOA	4.29869	known	5
大蓟	RELA	4.18224	known	7
大蓟	ACHE	3.88911	known	9
大青叶	ICAM1	4.9023	new	1
大青叶	BCL2L1	4.85293	new	2
大青叶	TLR4	4.34321	new	3
大青叶	PLB1	4.33145	new	4
大青叶	MAOA	4.29869	new	5
大青叶	RELA	4.18224	new	7
大青叶	MMP2	4.06667	new	8
大青叶	ADH1A	4.26469	known	6
大青叶	ACHE	3.88911	known	9
大青叶	IL6	3.87503	known	10
大蒜	TLR4	4.34321	new	3
大蒜	PLB1	4.33145	new	4
大蒜	MAOA	4.29869	new	5
大蒜	ADH1A	4.26469	new	6
大蒜	ACHE	3.88911	new	9
大蒜	ICAM1	4.9023	known	1
大蒜	BCL2L1	4.85293	known	2
大蒜	RELA	4.18224	known	7
大蒜	MMP2	4.06667	known	8
大蒜	IL6	3.87503	known	10
大血藤	ICAM1	4.9023	new	1
大血藤	BCL2L1	4.85293	new	2
大血藤	TLR4	4.34321	new	3
大血藤	PLB1	4.33145	new	4
大血藤	ADH1A	4.26469	new	6
大血藤	MMP2	4.06667	new	8
大血藤	MAOA	4.29869	known	5
大血藤	RELA	4.18224	known	7
大血藤	ACHE	3.88911	known	9
大血藤	IL6	3.87503	known	10
大枣	PLB1	4.33145	new	4
大枣	MAOA	4.29869	new	5
大枣	ICAM1	4.9023	known	1
大枣	BCL2L1	4.85293	known	2
大枣	TLR4	4.34321	known	3
大枣	ADH1A	4.26469	known	6
大枣	RELA	4.18224	known	7
大枣	MMP2	4.06667	known	8
大枣	ACHE	3.88911	known	9
大枣	IL6	3.87503	known	10
大皂角	BCL2L1	4.85293	new	2
大皂角	TLR4	4.34321	new	3
大皂角	PLB1	4.33145	new	4
大皂角	MAOA	4.29869	new	5
大皂角	ADH1A	4.26469	new	6
大皂角	RELA	4.18224	new	7
大皂角	ACHE	3.88911	new	9
大皂角	ICAM1	4.9023	known	1
大皂角	MMP2	4.06667	known	8
大皂角	IL6	3.87503	known	10
玳玳花	BCL2L1	4.85293	new	2
玳玳花	TLR4	4.34321	new	3
玳玳花	MAOA	4.29869	new	5
玳玳花	ADH1A	4.26469	new	6
玳玳花	MMP2	4.06667	new	8
玳玳花	IL6	3.87503	new	10
玳玳花	ICAM1	4.9023	known	1
玳玳花	PLB1	4.33145	known	4
玳玳花	RELA	4.18224	known	7
玳玳花	ACHE	3.88911	known	9
丹参	TLR4	4.34321	new	3
丹参	PLB1	4.33145	new	4
丹参	MAOA	4.29869	new	5
丹参	ICAM1	4.9023	known	1
丹参	BCL2L1	4.85293	known	2
丹参	ADH1A	4.26469	known	6
丹参	RELA	4.18224	known	7
丹参	MMP2	4.06667	known	8
丹参	ACHE	3.88911	known	9
丹参	IL6	3.87503	known	10
淡豆豉	BCL2L1	4.85293	new	2
淡豆豉	TLR4	4.34321	new	3
淡豆豉	PLB1	4.33145	new	4
淡豆豉	MAOA	4.29869	new	5
淡豆豉	ADH1A	4.26469	new	6
淡豆豉	RELA	4.18224	new	7
淡豆豉	MMP2	4.06667	new	8
淡豆豉	ACHE	3.88911	new	9
淡豆豉	ICAM1	4.9023	known	1
淡豆豉	IL6	3.87503	known	10
当归	ICAM1	4.9023	new	1
当归	BCL2L1	4.85293	new	2
当归	PLB1	4.33145	new	4
当归	RELA	4.18224	new	7
当归	MMP2	4.06667	new	8
当归	IL6	3.87503	new	10
当归	TLR4	4.34321	known	3
当归	MAOA	4.29869	known	5
当归	ADH1A	4.26469	known	6
当归	ACHE	3.88911	known	9
党参	MAOA	4.29869	new	5
党参	ADH1A	4.26469	new	6
党参	ICAM1	4.9023	known	1
党参	BCL2L1	4.85293	known	2
党参	TLR4	4.34321	known	3
党参	PLB1	4.33145	known	4
党参	RELA	4.18224	known	7
党参	MMP2	4.06667	known	8
党参	ACHE	3.88911	known	9
党参	IL6	3.87503	known	10
刀豆	ICAM1	4.9023	new	1
刀豆	BCL2L1	4.85293	new	2
刀豆	TLR4	4.34321	new	3
刀豆	PLB1	4.33145	new	4
刀豆	MAOA	4.29869	new	5
刀豆	ADH1A	4.26469	new	6
刀豆	MMP2	4.06667	new	8
刀豆	ACHE	3.88911	new	9
刀豆	IL6	3.87503	new	10
刀豆	RELA	4.18224	known	7
倒扣草	BCL2L1	4.85293	new	2
倒扣草	TLR4	4.34321	new	3
倒扣草	PLB1	4.33145	new	4
倒扣草	MAOA	4.29869	new	5
倒扣草	ADH1A	4.26469	new	6
倒扣草	RELA	4.18224	new	7
倒扣草	MMP2	4.06667	new	8
倒扣草	IL6	3.87503	new	10
倒扣草	ICAM1	4.9023	known	1
倒扣草	ACHE	3.88911	known	9
灯心草	BCL2L1	4.85293	new	2
灯心草	TLR4	4.34321	new	3
灯心草	ICAM1	4.9023	known	1
灯心草	PLB1	4.33145	known	4
灯心草	MAOA	4.29869	known	5
灯心草	ADH1A	4.26469	known	6
灯心草	RELA	4.18224	known	7
灯心草	MMP2	4.06667	known	8
灯心草	ACHE	3.88911	known	9
灯心草	IL6	3.87503	known	10
地耳草	BCL2L1	4.85293	new	2
地耳草	TLR4	4.34321	new	3
地耳草	PLB1	4.33145	new	4
地耳草	MAOA	4.29869	new	5
地耳草	ADH1A	4.26469	new	6
地耳草	ICAM1	4.9023	known	1
地耳草	RELA	4.18224	known	7
地耳草	MMP2	4.06667	known	8
地耳草	ACHE	3.88911	known	9
地耳草	IL6	3.87503	known	10
地枫皮	ICAM1	4.9023	new	1
地枫皮	BCL2L1	4.85293	new	2
地枫皮	TLR4	4.34321	new	3
地枫皮	PLB1	4.33145	new	4
地枫皮	ADH1A	4.26469	new	6
地枫皮	IL6	3.87503	new	10
地枫皮	MAOA	4.29869	known	5
地枫皮	RELA	4.18224	known	7
地枫皮	MMP2	4.06667	known	8
地枫皮	ACHE	3.88911	known	9
地肤子	BCL2L1	4.85293	new	2
地肤子	TLR4	4.34321	new	3
地肤子	PLB1	4.33145	new	4
地肤子	MAOA	4.29869	new	5
地肤子	ADH1A	4.26469	new	6
地肤子	RELA	4.18224	new	7
地肤子	MMP2	4.06667	new	8
地肤子	IL6	3.87503	new	10
地肤子	ICAM1	4.9023	known	1
地肤子	ACHE	3.88911	known	9
地骨皮	ICAM1	4.9023	new	1
地骨皮	BCL2L1	4.85293	new	2
地骨皮	TLR4	4.34321	new	3
地骨皮	PLB1	4.33145	new	4
地骨皮	ADH1A	4.26469	new	6
地骨皮	MMP2	4.06667	new	8
地骨皮	IL6	3.87503	new	10
地骨皮	MAOA	4.29869	known	5
地骨皮	RELA	4.18224	known	7
地骨皮	ACHE	3.88911	known	9
地锦草	BCL2L1	4.85293	new	2
地锦草	TLR4	4.34321	new	3
地锦草	PLB1	4.33145	new	4
地锦草	MAOA	4.29869	new	5
地锦草	ADH1A	4.26469	new	6
地锦草	ICAM1	4.9023	known	1
地锦草	RELA	4.18224	known	7
地锦草	MMP2	4.06667	known	8
地锦草	ACHE	3.88911	known	9
地锦草	IL6	3.87503	known	10
地榆	BCL2L1	4.85293	new	2
地榆	TLR4	4.34321	new	3
地榆	PLB1	4.33145	new	4
地榆	MAOA	4.29869	new	5
地榆	ADH1A	4.26469	new	6
地榆	RELA	4.18224	new	7
地榆	MMP2	4.06667	new	8
地榆	ACHE	3.88911	new	9
地榆	ICAM1	4.9023	known	1
地榆	IL6	3.87503	known	10
丁公藤	ICAM1	4.9023	new	1
丁公藤	BCL2L1	4.85293	new	2
丁公藤	TLR4	4.34321	new	3
丁公藤	PLB1	4.33145	new	4
丁公藤	MAOA	4.29869	new	5
丁公藤	ADH1A	4.26469	new	6
丁公藤	RELA	4.18224	new	7
丁公藤	MMP2	4.06667	new	8
丁公藤	ACHE	3.88911	new	9
丁公藤	IL6	3.87503	new	10
丁香	BCL2L1	4.85293	new	2
丁香	PLB1	4.33145	new	4
丁香	MMP2	4.06667	new	8
丁香	IL6	3.87503	new	10
丁香	ICAM1	4.9023	known	1
丁香	TLR4	4.34321	known	3
丁香	MAOA	4.29869	known	5
丁香	ADH1A	4.26469	known	6
丁香	RELA	4.18224	known	7
丁香	ACHE	3.88911	known	9
冬虫夏草	ICAM1	4.9023	new	1
冬虫夏草	BCL2L1	4.85293	new	2
冬虫夏草	PLB1	4.33145	new	4
冬虫夏草	MAOA	4.29869	new	5
冬虫夏草	ADH1A	4.26469	new	6
冬虫夏草	MMP2	4.06667	new	8
冬虫夏草	ACHE	3.88911	new	9
冬虫夏草	TLR4	4.34321	known	3
冬虫夏草	RELA	4.18224	known	7
冬虫夏草	IL6	3.87503	known	10
冬瓜皮	BCL2L1	4.85293	new	2
冬瓜皮	TLR4	4.34321	new	3
冬瓜皮	PLB1	4.33145	new	4
冬瓜皮	MAOA	4.29869	new	5
冬瓜皮	ADH1A	4.26469	new	6
冬瓜皮	MMP2	4.06667	new	8
冬瓜皮	ACHE	3.88911	new	9
冬瓜皮	IL6	3.87503	new	10
冬瓜皮	ICAM1	4.9023	known	1
冬瓜皮	RELA	4.18224	known	7
冬瓜子	BCL2L1	4.85293	new	2
冬瓜子	TLR4	4.34321	new	3
冬瓜子	PLB1	4.33145	new	4
冬瓜子	MAOA	4.29869	new	5
冬瓜子	ADH1A	4.26469	new	6
冬瓜子	MMP2	4.06667	new	8
冬瓜子	IL6	3.87503	new	10
冬瓜子	ICAM1	4.9023	known	1
冬瓜子	RELA	4.18224	known	7
冬瓜子	ACHE	3.88911	known	9
冬葵果	BCL2L1	4.85293	new	2
冬葵果	TLR4	4.34321	new	3
冬葵果	PLB1	4.33145	new	4
冬葵果	MAOA	4.29869	new	5
冬葵果	ADH1A	4.26469	new	6
冬葵果	MMP2	4.06667	new	8
冬葵果	ICAM1	4.9023	known	1
冬葵果	RELA	4.18224	known	7
冬葵果	ACHE	3.88911	known	9
冬葵果	IL6	3.87503	known	10
豆蔻	PLB1	4.33145	new	4
豆蔻	MAOA	4.29869	new	5
豆蔻	ADH1A	4.26469	new	6
豆蔻	ICAM1	4.9023	known	1
豆蔻	BCL2L1	4.85293	known	2
豆蔻	TLR4	4.34321	known	3
豆蔻	RELA	4.18224	known	7
豆蔻	MMP2	4.06667	known	8
豆蔻	ACHE	3.88911	known	9
豆蔻	IL6	3.87503	known	10
独活	ICAM1	4.9023	new	1
独活	BCL2L1	4.85293	new	2
独活	TLR4	4.34321	new	3
独活	PLB1	4.33145	new	4
独活	RELA	4.18224	new	7
独活	MMP2	4.06667	new	8
独活	MAOA	4.29869	known	5
独活	ADH1A	4.26469	known	6
独活	ACHE	3.88911	known	9
独活	IL6	3.87503	known	10
杜仲	TLR4	4.34321	new	3
杜仲	ADH1A	4.26469	new	6
杜仲	ICAM1	4.9023	known	1
杜仲	BCL2L1	4.85293	known	2
杜仲	PLB1	4.33145	known	4
杜仲	MAOA	4.29869	known	5
杜仲	RELA	4.18224	known	7
杜仲	MMP2	4.06667	known	8
杜仲	ACHE	3.88911	known	9
杜仲	IL6	3.87503	known	10
杜仲叶	ICAM1	4.9023	new	1
杜仲叶	BCL2L1	4.85293	new	2
杜仲叶	TLR4	4.34321	new	3
杜仲叶	PLB1	4.33145	new	4
杜仲叶	MAOA	4.29869	new	5
杜仲叶	ADH1A	4.26469	new	6
杜仲叶	RELA	4.18224	new	7
杜仲叶	MMP2	4.06667	new	8
杜仲叶	ACHE	3.88911	known	9
杜仲叶	IL6	3.87503	known	10
断血流	BCL2L1	4.85293	new	2
断血流	TLR4	4.34321	new	3
断血流	PLB1	4.33145	new	4
断血流	MAOA	4.29869	new	5
断血流	MMP2	4.06667	new	8
断血流	ICAM1	4.9023	known	1
断血流	ADH1A	4.26469	known	6
断血流	RELA	4.18224	known	7
断血流	ACHE	3.88911	known	9
断血流	IL6	3.87503	known	10
莪术	ICAM1	4.9023	new	1
莪术	BCL2L1	4.85293	new	2
莪术	TLR4	4.34321	new	3
莪术	PLB1	4.33145	new	4
莪术	MAOA	4.29869	new	5
莪术	ADH1A	4.26469	new	6
莪术	RELA	4.18224	new	7
莪术	MMP2	4.06667	new	8
莪术	IL6	3.87503	new	10
莪术	ACHE	3.88911	known	9
鹅不食草	PLB1	4.33145	new	4
鹅不食草	ADH1A	4.26469	new	6
鹅不食草	MMP2	4.06667	new	8
鹅不食草	ICAM1	4.9023	known	1
鹅不食草	BCL2L1	4.85293	known	2
鹅不食草	TLR4	4.34321	known	3
鹅不食草	MAOA	4.29869	known	5
鹅不食草	RELA	4.18224	known	7
鹅不食草	ACHE	3.88911	known	9
鹅不食草	IL6	3.87503	known	10
儿茶	ICAM1	4.9023	new	1
儿茶	BCL2L1	4.85293	new	2
儿茶	TLR4	4.34321	new	3
儿茶	PLB1	4.33145	new	4
儿茶	ADH1A	4.26469	new	6
儿茶	MMP2	4.06667	new	8
儿茶	MAOA	4.29869	known	5
儿茶	RELA	4.18224	known	7
儿茶	ACHE	3.88911	known	9
儿茶	IL6	3.87503	known	10
番泻叶	ICAM1	4.9023	new	1
番泻叶	BCL2L1	4.85293	new	2
番泻叶	PLB1	4.33145	new	4
番泻叶	ADH1A	4.26469	new	6
番泻叶	MMP2	4.06667	new	8
番泻叶	TLR4	4.34321	known	3
番泻叶	MAOA	4.29869	known	5
番泻叶	RELA	4.18224	known	7
番泻叶	ACHE	3.88911	known	9
番泻叶	IL6	3.87503	known	10
翻白草	TLR4	4.34321	new	3
翻白草	PLB1	4.33145	new	4
翻白草	MAOA	4.29869	new	5
翻白草	ADH1A	4.26469	new	6
翻白草	ICAM1	4.9023	known	1
翻白草	BCL2L1	4.85293	known	2
翻白草	RELA	4.18224	known	7
翻白草	MMP2	4.06667	known	8
翻白草	ACHE	3.88911	known	9
翻白草	IL6	3.87503	known	10
防风	ICAM1	4.9023	new	1
防风	TLR4	4.34321	new	3
防风	MAOA	4.29869	new	5
防风	MMP2	4.06667	new	8
防风	BCL2L1	4.85293	known	2
防风	PLB1	4.33145	known	4
防风	ADH1A	4.26469	known	6
防风	RELA	4.18224	known	7
防风	ACHE	3.88911	known	9
防风	IL6	3.87503	known	10
防己	ICAM1	4.9023	new	1
防己	BCL2L1	4.85293	new	2
防己	TLR4	4.34321	new	3
防己	PLB1	4.33145	new	4
防己	MAOA	4.29869	new	5
防己	ADH1A	4.26469	new	6
防己	MMP2	4.06667	new	8
防己	IL6	3.87503	new	10
防己	RELA	4.18224	known	7
防己	ACHE	3.88911	known	9
粉萆薢	ICAM1	4.9023	new	1
粉萆薢	BCL2L1	4.85293	new	2
粉萆薢	PLB1	4.33145	new	4
粉萆薢	ADH1A	4.26469	new	6
粉萆薢	MMP2	4.06667	new	8
粉萆薢	ACHE	3.88911	new	9
粉萆薢	IL6	3.87503	new	10
粉萆薢	TLR4	4.34321	known	3
粉萆薢	MAOA	4.29869	known	5
粉萆薢	RELA	4.18224	known	7
凤尾草	ICAM1	4.9023	new	1
凤尾草	BCL2L1	4.85293	new	2
凤尾草	TLR4	4.34321	new	3
凤尾草	PLB1	4.33145	new	4
凤尾草	ADH1A	4.26469	new	6
凤尾草	MMP2	4.06667	new	8
凤尾草	MAOA	4.29869	known	5
凤尾草	RELA	4.18224	known	7
凤尾草	ACHE	3.88911	known	9
凤尾草	IL6	3.87503	known	10
凤仙透骨草	ICAM1	4.9023	new	1
凤仙透骨草	BCL2L1	4.85293	new	2
凤仙透骨草	TLR4	4.34321	new	3
凤仙透骨草	PLB1	4.33145	new	4
凤仙透骨草	MAOA	4.29869	new	5
凤仙透骨草	ADH1A	4.26469	new	6
凤仙透骨草	IL6	3.87503	new	10
凤仙透骨草	RELA	4.18224	known	7
凤仙透骨草	MMP2	4.06667	known	8
凤仙透骨草	ACHE	3.88911	known	9
凤眼草	TLR4	4.34321	new	3
凤眼草	PLB1	4.33145	new	4
凤眼草	MAOA	4.29869	new	5
凤眼草	ADH1A	4.26469	new	6
凤眼草	MMP2	4.06667	new	8
凤眼草	IL6	3.87503	new	10
凤眼草	ICAM1	4.9023	known	1
凤眼草	BCL2L1	4.85293	known	2
凤眼草	RELA	4.18224	known	7
凤眼草	ACHE	3.88911	known	9
佛手	ICAM1	4.9023	new	1
佛手	BCL2L1	4.85293	new	2
佛手	TLR4	4.34321	new	3
佛手	MMP2	4.06667	new	8
佛手	IL6	3.87503	new	10
佛手	PLB1	4.33145	known	4
佛手	MAOA	4.29869	known	5
佛手	ADH1A	4.26469	known	6
佛手	RELA	4.18224	known	7
佛手	ACHE	3.88911	known	9
茯苓	ICAM1	4.9023	new	1
茯苓	TLR4	4.34321	new	3
茯苓	MAOA	4.29869	new	5
茯苓	ADH1A	4.26469	new	6
茯苓	RELA	4.18224	new	7
茯苓	MMP2	4.06667	new	8
茯苓	ACHE	3.88911	new	9
茯苓	BCL2L1	4.85293	known	2
茯苓	PLB1	4.33145	known	4
茯苓	IL6	3.87503	known	10
浮萍	ICAM1	4.9023	new	1
浮萍	BCL2L1	4.85293	new	2
浮萍	TLR4	4.34321	new	3
浮萍	PLB1	4.33145	new	4
浮萍	MAOA	4.29869	new	5
浮萍	ADH1A	4.26469	new	6
浮萍	MMP2	4.06667	new	8
浮萍	RELA	4.18224	known	7
浮萍	ACHE	3.88911	known	9
浮萍	IL6	3.87503	known	10
附子	ICAM1	4.9023	new	1
附子	BCL2L1	4.85293	new	2
附子	TLR4	4.34321	new	3
附子	PLB1	4.33145	new	4
附子	MAOA	4.29869	new	5
附子	ADH1A	4.26469	new	6
附子	RELA	4.18224	new	7
附子	MMP2	4.06667	new	8
附子	ACHE	3.88911	new	9
附子	IL6	3.87503	new	10
覆盆子	TLR4	4.34321	new	3
覆盆子	PLB1	4.33145	new	4
覆盆子	ICAM1	4.9023	known	1
覆盆子	BCL2L1	4.85293	known	2
覆盆子	MAOA	4.29869	known	5
覆盆子	ADH1A	4.26469	known	6
覆盆子	RELA	4.18224	known	7
覆盆子	MMP2	4.06667	known	8
覆盆子	ACHE	3.88911	known	9
覆盆子	IL6	3.87503	known	10
甘草	BCL2L1	4.85293	new	2
甘草	TLR4	4.34321	new	3
甘草	PLB1	4.33145	new	4
甘草	MAOA	4.29869	new	5
甘草	ADH1A	4.26469	new	6
甘草	ICAM1	4.9023	known	1
甘草	RELA	4.18224	known	7
甘草	MMP2	4.06667	known	8
甘草	ACHE	3.88911	known	9
甘草	IL6	3.87503	known	10
甘松	BCL2L1	4.85293	new	2
甘松	TLR4	4.34321	new	3
甘松	PLB1	4.33145	new	4
甘松	MAOA	4.29869	new	5
甘松	MMP2	4.06667	new	8
甘松	IL6	3.87503	new	10
甘松	ICAM1	4.9023	known	1
甘松	ADH1A	4.26469	known	6
甘松	RELA	4.18224	known	7
甘松	ACHE	3.88911	known	9
甘遂	ICAM1	4.9023	new	1
甘遂	BCL2L1	4.85293	new	2
甘遂	TLR4	4.34321	new	3
甘遂	PLB1	4.33145	new	4
甘遂	MAOA	4.29869	new	5
甘遂	ADH1A	4.26469	new	6
甘遂	RELA	4.18224	new	7
甘遂	MMP2	4.06667	new	8
甘遂	ACHE	3.88911	new	9
甘遂	IL6	3.87503	new	10
干姜	ICAM1	4.9023	new	1
干姜	TLR4	4.34321	new	3
干姜	PLB1	4.33145	new	4
干姜	MAOA	4.29869	new	5
干姜	ADH1A	4.26469	new	6
干姜	BCL2L1	4.85293	known	2
干姜	RELA	4.18224	known	7
干姜	MMP2	4.06667	known	8
干姜	ACHE	3.88911	known	9
干姜	IL6	3.87503	known	10
高良姜	TLR4	4.34321	new	3
高良姜	PLB1	4.33145	new	4
高良姜	ICAM1	4.9023	known	1
高良姜	BCL2L1	4.85293	known	2
高良姜	MAOA	4.29869	known	5
高良姜	ADH1A	4.26469	known	6
高良姜	RELA	4.18224	known	7
高良姜	MMP2	4.06667	known	8
高良姜	ACHE	3.88911	known	9
高良姜	IL6	3.87503	known	10
藁本	ICAM1	4.9023	new	1
藁本	BCL2L1	4.85293	new	2
藁本	TLR4	4.34321	new	3
藁本	PLB1	4.33145	new	4
藁本	RELA	4.18224	new	7
藁本	MMP2	4.06667	new	8
藁本	IL6	3.87503	new	10
藁本	MAOA	4.29869	known	5
藁本	ADH1A	4.26469	known	6
藁本	ACHE	3.88911	known	9
葛花	BCL2L1	4.85293	new	2
葛花	MMP2	4.06667	new	8
葛花	ICAM1	4.9023	known	1
葛花	TLR4	4.34321	known	3
葛花	PLB1	4.33145	known	4
葛花	MAOA	4.29869	known	5
葛花	ADH1A	4.26469	known	6
葛花	RELA	4.18224	known	7
葛花	ACHE	3.88911	known	9
葛花	IL6	3.87503	known	10
功劳木	BCL2L1	4.85293	new	2
功劳木	TLR4	4.34321	new	3
功劳木	PLB1	4.33145	new	4
功劳木	ADH1A	4.26469	new	6
功劳木	MMP2	4.06667	new	8
功劳木	ICAM1	4.9023	known	1
功劳木	MAOA	4.29869	known	5
功劳木	RELA	4.18224	known	7
功劳木	ACHE	3.88911	known	9
功劳木	IL6	3.87503	known	10
钩藤	TLR4	4.34321	new	3
钩藤	PLB1	4.33145	new	4
钩藤	ADH1A	4.26469	new	6
钩藤	ICAM1	4.9023	known	1
钩藤	BCL2L1	4.85293	known	2
钩藤	MAOA	4.29869	known	5
钩藤	RELA	4.18224	known	7
钩藤	MMP2	4.06667	known	8
钩藤	ACHE	3.88911	known	9
钩藤	IL6	3.87503	known	10
枸骨叶	MAOA	4.29869	new	5
枸骨叶	ADH1A	4.26469	new	6
枸骨叶	ACHE	3.88911	new	9
枸骨叶	ICAM1	4.9023	known	1
枸骨叶	BCL2L1	4.85293	known	2
枸骨叶	TLR4	4.34321	known	3
枸骨叶	PLB1	4.33145	known	4
枸骨叶	RELA	4.18224	known	7
枸骨叶	MMP2	4.06667	known	8
枸骨叶	IL6	3.87503	known	10
枸杞子	BCL2L1	4.85293	new	2
枸杞子	PLB1	4.33145	new	4
枸杞子	ADH1A	4.26469	new	6
枸杞子	ICAM1	4.9023	known	1
枸杞子	TLR4	4.34321	known	3
枸杞子	MAOA	4.29869	known	5
枸杞子	RELA	4.18224	known	7
枸杞子	MMP2	4.06667	known	8
枸杞子	ACHE	3.88911	known	9
枸杞子	IL6	3.87503	known	10
谷精草	ICAM1	4.9023	new	1
谷精草	BCL2L1	4.85293	new	2
谷精草	TLR4	4.34321	new	3
谷精草	PLB1	4.33145	new	4
谷精草	MAOA	4.29869	new	5
谷精草	ADH1A	4.26469	new	6
谷精草	RELA	4.18224	new	7
谷精草	MMP2	4.06667	new	8
谷精草	ACHE	3.88911	known	9
谷精草	IL6	3.87503	known	10
骨碎补	BCL2L1	4.85293	new	2
骨碎补	TLR4	4.34321	new	3
骨碎补	PLB1	4.33145	new	4
骨碎补	MAOA	4.29869	new	5
骨碎补	ADH1A	4.26469	new	6
骨碎补	MMP2	4.06667	new	8
骨碎补	ACHE	3.88911	new	9
骨碎补	ICAM1	4.9023	known	1
骨碎补	RELA	4.18224	known	7
骨碎补	IL6	3.87503	known	10
瓜蒂	ICAM1	4.9023	new	1
瓜蒂	BCL2L1	4.85293	new	2
瓜蒂	TLR4	4.34321	new	3
瓜蒂	PLB1	4.33145	new	4
瓜蒂	MAOA	4.29869	new	5
瓜蒂	ADH1A	4.26469	new	6
瓜蒂	MMP2	4.06667	new	8
瓜蒂	ACHE	3.88911	new	9
瓜蒂	IL6	3.87503	new	10
瓜蒂	RELA	4.18224	known	7
瓜蒌	BCL2L1	4.85293	new	2
瓜蒌	TLR4	4.34321	new	3
瓜蒌	MMP2	4.06667	new	8
瓜蒌	ICAM1	4.9023	known	1
瓜蒌	PLB1	4.33145	known	4
瓜蒌	MAOA	4.29869	known	5
瓜蒌	ADH1A	4.26469	known	6
瓜蒌	RELA	4.18224	known	7
瓜蒌	ACHE	3.88911	known	9
瓜蒌	IL6	3.87503	known	10
关黄柏	ICAM1	4.9023	new	1
关黄柏	TLR4	4.34321	new	3
关黄柏	PLB1	4.33145	new	4
关黄柏	ADH1A	4.26469	new	6
关黄柏	MMP2	4.06667	new	8
关黄柏	BCL2L1	4.85293	known	2
关黄柏	MAOA	4.29869	known	5
关黄柏	RELA	4.18224	known	7
关黄柏	ACHE	3.88911	known	9
关黄柏	IL6	3.87503	known	10
贯叶金丝桃	BCL2L1	4.85293	new	2
贯叶金丝桃	TLR4	4.34321	new	3
贯叶金丝桃	ICAM1	4.9023	known	1
贯叶金丝桃	PLB1	4.33145	known	4
贯叶金丝桃	MAOA	4.29869	known	5
贯叶金丝桃	ADH1A	4.26469	known	6
贯叶金丝桃	RELA	4.18224	known	7
贯叶金丝桃	MMP2	4.06667	known	8
贯叶金丝桃	ACHE	3.88911	known	9
贯叶金丝桃	IL6	3.87503	known	10
绵马贯众	ICAM1	4.9023	new	1
绵马贯众	BCL2L1	4.85293	new	2
绵马贯众	TLR4	4.34321	new	3
绵马贯众	PLB1	4.33145	new	4
绵马贯众	MAOA	4.29869	new	5
绵马贯众	ADH1A	4.26469	new	6
绵马贯众	MMP2	4.06667	new	8
绵马贯众	ACHE	3.88911	new	9
绵马贯众	IL6	3.87503	new	10
绵马贯众	RELA	4.18224	known	7
广藿香	TLR4	4.34321	new	3
广藿香	PLB1	4.33145	new	4
广藿香	ADH1A	4.26469	new	6
广藿香	MMP2	4.06667	new	8
广藿香	IL6	3.87503	new	10
广藿香	ICAM1	4.9023	known	1
广藿香	BCL2L1	4.85293	known	2
广藿香	MAOA	4.29869	known	5
广藿香	RELA	4.18224	known	7
广藿香	ACHE	3.88911	known	9
广枣	MAOA	4.29869	new	5
广枣	ICAM1	4.9023	known	1
广枣	BCL2L1	4.85293	known	2
广枣	TLR4	4.34321	known	3
广枣	PLB1	4.33145	known	4
广枣	ADH1A	4.26469	known	6
广枣	RELA	4.18224	known	7
广枣	MMP2	4.06667	known	8
广枣	ACHE	3.88911	known	9
广枣	IL6	3.87503	known	10
鬼箭羽	TLR4	4.34321	new	3
鬼箭羽	PLB1	4.33145	new	4
鬼箭羽	MAOA	4.29869	new	5
鬼箭羽	ADH1A	4.26469	new	6
鬼箭羽	ACHE	3.88911	new	9
鬼箭羽	ICAM1	4.9023	known	1
鬼箭羽	BCL2L1	4.85293	known	2
鬼箭羽	RELA	4.18224	known	7
鬼箭羽	MMP2	4.06667	known	8
鬼箭羽	IL6	3.87503	known	10
鬼针草	ICAM1	4.9023	new	1
鬼针草	BCL2L1	4.85293	new	2
鬼针草	TLR4	4.34321	new	3
鬼针草	PLB1	4.33145	new	4
鬼针草	MAOA	4.29869	new	5
鬼针草	ADH1A	4.26469	new	6
鬼针草	MMP2	4.06667	new	8
鬼针草	RELA	4.18224	known	7
鬼针草	ACHE	3.88911	known	9
鬼针草	IL6	3.87503	known	10
桂枝	ICAM1	4.9023	known	1
桂枝	BCL2L1	4.85293	known	2
桂枝	TLR4	4.34321	known	3
桂枝	PLB1	4.33145	known	4
桂枝	MAOA	4.29869	known	5
桂枝	ADH1A	4.26469	known	6
桂枝	RELA	4.18224	known	7
桂枝	MMP2	4.06667	known	8
桂枝	ACHE	3.88911	known	9
桂枝	IL6	3.87503	known	10
海风藤	ICAM1	4.9023	new	1
海风藤	BCL2L1	4.85293	new	2
海风藤	TLR4	4.34321	new	3
海风藤	PLB1	4.33145	new	4
海风藤	MAOA	4.29869	new	5
海风藤	ADH1A	4.26469	new	6
海风藤	RELA	4.18224	new	7
海风藤	MMP2	4.06667	new	8
海风藤	IL6	3.87503	new	10
海风藤	ACHE	3.88911	known	9
海金沙	ICAM1	4.9023	new	1
海金沙	BCL2L1	4.85293	new	2
海金沙	TLR4	4.34321	new	3
海金沙	PLB1	4.33145	new	4
海金沙	MMP2	4.06667	new	8
海金沙	IL6	3.87503	new	10
海金沙	MAOA	4.29869	known	5
海金沙	ADH1A	4.26469	known	6
海金沙	RELA	4.18224	known	7
海金沙	ACHE	3.88911	known	9
海桐皮	BCL2L1	4.85293	new	2
海桐皮	TLR4	4.34321	new	3
海桐皮	PLB1	4.33145	new	4
海桐皮	MAOA	4.29869	new	5
海桐皮	ADH1A	4.26469	new	6
海桐皮	MMP2	4.06667	new	8
海桐皮	IL6	3.87503	new	10
海桐皮	ICAM1	4.9023	known	1
海桐皮	RELA	4.18224	known	7
海桐皮	ACHE	3.88911	known	9
海藻	ICAM1	4.9023	new	1
海藻	BCL2L1	4.85293	new	2
海藻	TLR4	4.34321	new	3
海藻	PLB1	4.33145	new	4
海藻	MAOA	4.29869	new	5
海藻	RELA	4.18224	new	7
海藻	MMP2	4.06667	new	8
海藻	ACHE	3.88911	new	9
海藻	IL6	3.87503	new	10
海藻	ADH1A	4.26469	known	6
诃子	ICAM1	4.9023	new	1
诃子	BCL2L1	4.85293	new	2
诃子	TLR4	4.34321	new	3
诃子	PLB1	4.33145	new	4
诃子	MAOA	4.29869	new	5
诃子	ADH1A	4.26469	new	6
诃子	MMP2	4.06667	new	8
诃子	RELA	4.18224	known	7
诃子	ACHE	3.88911	known	9
诃子	IL6	3.87503	known	10
荷叶	BCL2L1	4.85293	new	2
荷叶	TLR4	4.34321	new	3
荷叶	PLB1	4.33145	new	4
荷叶	MAOA	4.29869	new	5
荷叶	ICAM1	4.9023	known	1
荷叶	ADH1A	4.26469	known	6
荷叶	RELA	4.18224	known	7
荷叶	MMP2	4.06667	known	8
荷叶	ACHE	3.88911	known	9
荷叶	IL6	3.87503	known	10
核桃仁	BCL2L1	4.85293	new	2
核桃仁	TLR4	4.34321	new	3
核桃仁	PLB1	4.33145	new	4
核桃仁	MAOA	4.29869	new	5
核桃仁	ADH1A	4.26469	new	6
核桃仁	MMP2	4.06667	new	8
核桃仁	ACHE	3.88911	new	9
核桃仁	ICAM1	4.9023	known	1
核桃仁	RELA	4.18224	known	7
核桃仁	IL6	3.87503	known	10
鹤虱	ICAM1	4.9023	new	1
鹤虱	BCL2L1	4.85293	new	2
鹤虱	TLR4	4.34321	new	3
鹤虱	PLB1	4.33145	new	4
鹤虱	MAOA	4.29869	new	5
鹤虱	ADH1A	4.26469	new	6
鹤虱	RELA	4.18224	new	7
鹤虱	MMP2	4.06667	new	8
鹤虱	ACHE	3.88911	new	9
鹤虱	IL6	3.87503	new	10
黑豆	BCL2L1	4.85293	new	2
黑豆	TLR4	4.34321	new	3
黑豆	PLB1	4.33145	new	4
黑豆	MMP2	4.06667	new	8
黑豆	IL6	3.87503	new	10
黑豆	ICAM1	4.9023	known	1
黑豆	MAOA	4.29869	known	5
黑豆	ADH1A	4.26469	known	6
黑豆	RELA	4.18224	known	7
黑豆	ACHE	3.88911	known	9
黑老虎	ICAM1	4.9023	new	1
黑老虎	BCL2L1	4.85293	new	2
黑老虎	TLR4	4.34321	new	3
黑老虎	PLB1	4.33145	new	4
黑老虎	ADH1A	4.26469	new	6
黑老虎	RELA	4.18224	new	7
黑老虎	MMP2	4.06667	new	8
黑老虎	IL6	3.87503	new	10
黑老虎	MAOA	4.29869	known	5
黑老虎	ACHE	3.88911	known	9
黑芝麻	ICAM1	4.9023	new	1
黑芝麻	BCL2L1	4.85293	new	2
黑芝麻	TLR4	4.34321	new	3
黑芝麻	PLB1	4.33145	new	4
黑芝麻	MAOA	4.29869	new	5
黑芝麻	MMP2	4.06667	new	8
黑芝麻	IL6	3.87503	new	10
黑芝麻	ADH1A	4.26469	known	6
黑芝麻	RELA	4.18224	known	7
黑芝麻	ACHE	3.88911	known	9
红参	ICAM1	4.9023	new	1
红参	BCL2L1	4.85293	new	2
红参	TLR4	4.34321	new	3
红参	PLB1	4.33145	new	4
红参	MAOA	4.29869	new	5
红参	ADH1A	4.26469	new	6
红参	RELA	4.18224	new	7
红参	MMP2	4.06667	new	8
红参	ACHE	3.88911	known	9
红参	IL6	3.87503	known	10
红花	TLR4	4.34321	new	3
红花	ICAM1	4.9023	known	1
红花	BCL2L1	4.85293	known	2
红花	PLB1	4.33145	known	4
红花	MAOA	4.29869	known	5
红花	ADH1A	4.26469	known	6
红花	RELA	4.18224	known	7
红花	MMP2	4.06667	known	8
红花	ACHE	3.88911	known	9
红花	IL6	3.87503	known	10
红芪	ICAM1	4.9023	new	1
红芪	BCL2L1	4.85293	new	2
红芪	PLB1	4.33145	new	4
红芪	ADH1A	4.26469	new	6
红芪	MMP2	4.06667	new	8
红芪	TLR4	4.34321	known	3
红芪	MAOA	4.29869	known	5
红芪	RELA	4.18224	known	7
红芪	ACHE	3.88911	known	9
红芪	IL6	3.87503	known	10
猴枣	ICAM1	4.9023	new	1
猴枣	BCL2L1	4.85293	new	2
猴枣	TLR4	4.34321	new	3
猴枣	PLB1	4.33145	new	4
猴枣	MAOA	4.29869	new	5
猴枣	ADH1A	4.26469	new	6
猴枣	RELA	4.18224	new	7
猴枣	MMP2	4.06667	new	8
猴枣	ACHE	3.88911	new	9
猴枣	IL6	3.87503	new	10
厚朴	ICAM1	4.9023	new	1
厚朴	BCL2L1	4.85293	new	2
厚朴	TLR4	4.34321	new	3
厚朴	MMP2	4.06667	new	8
厚朴	IL6	3.87503	new	10
厚朴	PLB1	4.33145	known	4
厚朴	MAOA	4.29869	known	5
厚朴	ADH1A	4.26469	known	6
厚朴	RELA	4.18224	known	7
厚朴	ACHE	3.88911	known	9
胡黄连	ICAM1	4.9023	new	1
胡黄连	TLR4	4.34321	new	3
胡黄连	PLB1	4.33145	new	4
胡黄连	ADH1A	4.26469	new	6
胡黄连	MMP2	4.06667	new	8
胡黄连	IL6	3.87503	new	10
胡黄连	BCL2L1	4.85293	known	2
胡黄连	MAOA	4.29869	known	5
胡黄连	RELA	4.18224	known	7
胡黄连	ACHE	3.88911	known	9
胡椒	BCL2L1	4.85293	new	2
胡椒	TLR4	4.34321	new	3
胡椒	MMP2	4.06667	new	8
胡椒	ICAM1	4.9023	known	1
胡椒	PLB1	4.33145	known	4
胡椒	MAOA	4.29869	known	5
胡椒	ADH1A	4.26469	known	6
胡椒	RELA	4.18224	known	7
胡椒	ACHE	3.88911	known	9
胡椒	IL6	3.87503	known	10
胡芦巴	BCL2L1	4.85293	new	2
胡芦巴	TLR4	4.34321	new	3
胡芦巴	PLB1	4.33145	new	4
胡芦巴	MAOA	4.29869	new	5
胡芦巴	ADH1A	4.26469	new	6
胡芦巴	ACHE	3.88911	new	9
胡芦巴	ICAM1	4.9023	known	1
胡芦巴	RELA	4.18224	known	7
胡芦巴	MMP2	4.06667	known	8
胡芦巴	IL6	3.87503	known	10
槲寄生	BCL2L1	4.85293	new	2
槲寄生	TLR4	4.34321	new	3
槲寄生	PLB1	4.33145	new	4
槲寄生	ADH1A	4.26469	new	6
槲寄生	ACHE	3.88911	new	9
槲寄生	ICAM1	4.9023	known	1
槲寄生	MAOA	4.29869	known	5
槲寄生	RELA	4.18224	known	7
槲寄生	MMP2	4.06667	known	8
槲寄生	IL6	3.87503	known	10
虎耳草	ICAM1	4.9023	new	1
虎耳草	BCL2L1	4.85293	new	2
虎耳草	TLR4	4.34321	new	3
虎耳草	PLB1	4.33145	new	4
虎耳草	MAOA	4.29869	new	5
虎耳草	ADH1A	4.26469	new	6
虎耳草	RELA	4.18224	new	7
虎耳草	MMP2	4.06667	new	8
虎耳草	IL6	3.87503	new	10
虎耳草	ACHE	3.88911	known	9
虎杖	TLR4	4.34321	new	3
虎杖	PLB1	4.33145	new	4
虎杖	ADH1A	4.26469	new	6
虎杖	ACHE	3.88911	new	9
虎杖	ICAM1	4.9023	known	1
虎杖	BCL2L1	4.85293	known	2
虎杖	MAOA	4.29869	known	5
虎杖	RELA	4.18224	known	7
虎杖	MMP2	4.06667	known	8
虎杖	IL6	3.87503	known	10
花椒	ICAM1	4.9023	new	1
花椒	BCL2L1	4.85293	new	2
花椒	TLR4	4.34321	new	3
花椒	PLB1	4.33145	new	4
花椒	MMP2	4.06667	new	8
花椒	MAOA	4.29869	known	5
花椒	ADH1A	4.26469	known	6
花椒	RELA	4.18224	known	7
花椒	ACHE	3.88911	known	9
花椒	IL6	3.87503	known	10
花生衣	TLR4	4.34321	new	3
花生衣	PLB1	4.33145	new	4
花生衣	MAOA	4.29869	new	5
花生衣	ADH1A	4.26469	new	6
花生衣	MMP2	4.06667	new	8
花生衣	ICAM1	4.9023	known	1
花生衣	BCL2L1	4.85293	known	2
花生衣	RELA	4.18224	known	7
花生衣	ACHE	3.88911	known	9
花生衣	IL6	3.87503	known	10
华山参	ICAM1	4.9023	new	1
华山参	BCL2L1	4.85293	new	2
华山参	TLR4	4.34321	new	3
华山参	PLB1	4.33145	new	4
华山参	MAOA	4.29869	new	5
华山参	ADH1A	4.26469	new	6
华山参	RELA	4.18224	new	7
华山参	MMP2	4.06667	new	8
华山参	ACHE	3.88911	new	9
华山参	IL6	3.87503	new	10
化橘红	ICAM1	4.9023	new	1
化橘红	TLR4	4.34321	new	3
化橘红	ADH1A	4.26469	new	6
化橘红	MMP2	4.06667	new	8
化橘红	IL6	3.87503	new	10
化橘红	BCL2L1	4.85293	known	2
化橘红	PLB1	4.33145	known	4
化橘红	MAOA	4.29869	known	5
化橘红	RELA	4.18224	known	7
化橘红	ACHE	3.88911	known	9
槐花	BCL2L1	4.85293	new	2
槐花	TLR4	4.34321	new	3
槐花	MAOA	4.29869	new	5
槐花	ADH1A	4.26469	new	6
槐花	MMP2	4.06667	new	8
槐花	ICAM1	4.9023	known	1
槐花	PLB1	4.33145	known	4
槐花	RELA	4.18224	known	7
槐花	ACHE	3.88911	known	9
槐花	IL6	3.87503	known	10
槐角	BCL2L1	4.85293	new	2
槐角	TLR4	4.34321	new	3
槐角	PLB1	4.33145	new	4
槐角	MAOA	4.29869	new	5
槐角	ADH1A	4.26469	new	6
槐角	MMP2	4.06667	new	8
槐角	ICAM1	4.9023	known	1
槐角	RELA	4.18224	known	7
槐角	ACHE	3.88911	known	9
槐角	IL6	3.87503	known	10
黄柏	BCL2L1	4.85293	new	2
黄柏	TLR4	4.34321	new	3
黄柏	MMP2	4.06667	new	8
黄柏	ICAM1	4.9023	known	1
黄柏	PLB1	4.33145	known	4
黄柏	MAOA	4.29869	known	5
黄柏	ADH1A	4.26469	known	6
黄柏	RELA	4.18224	known	7
黄柏	ACHE	3.88911	known	9
黄柏	IL6	3.87503	known	10
黄精	ICAM1	4.9023	new	1
黄精	BCL2L1	4.85293	new	2
黄精	TLR4	4.34321	new	3
黄精	PLB1	4.33145	new	4
黄精	MAOA	4.29869	new	5
黄精	ADH1A	4.26469	new	6
黄精	MMP2	4.06667	new	8
黄精	ACHE	3.88911	new	9
黄精	IL6	3.87503	new	10
黄精	RELA	4.18224	known	7
黄芪	PLB1	4.33145	new	4
黄芪	ICAM1	4.9023	known	1
黄芪	BCL2L1	4.85293	known	2
黄芪	TLR4	4.34321	known	3
黄芪	MAOA	4.29869	known	5
黄芪	ADH1A	4.26469	known	6
黄芪	RELA	4.18224	known	7
黄芪	MMP2	4.06667	known	8
黄芪	ACHE	3.88911	known	9
黄芪	IL6	3.87503	known	10
黄芩	TLR4	4.34321	new	3
黄芩	ICAM1	4.9023	known	1
黄芩	BCL2L1	4.85293	known	2
黄芩	PLB1	4.33145	known	4
黄芩	MAOA	4.29869	known	5
黄芩	ADH1A	4.26469	known	6
黄芩	RELA	4.18224	known	7
黄芩	MMP2	4.06667	known	8
黄芩	ACHE	3.88911	known	9
黄芩	IL6	3.87503	known	10
黄药子	BCL2L1	4.85293	new	2
黄药子	TLR4	4.34321	new	3
黄药子	PLB1	4.33145	new	4
黄药子	MAOA	4.29869	new	5
黄药子	ADH1A	4.26469	new	6
黄药子	ICAM1	4.9023	known	1
黄药子	RELA	4.18224	known	7
黄药子	MMP2	4.06667	known	8
黄药子	ACHE	3.88911	known	9
黄药子	IL6	3.87503	known	10
火麻仁	TLR4	4.34321	new	3
火麻仁	PLB1	4.33145	new	4
火麻仁	MAOA	4.29869	new	5
火麻仁	ICAM1	4.9023	known	1
火麻仁	BCL2L1	4.85293	known	2
火麻仁	ADH1A	4.26469	known	6
火麻仁	RELA	4.18224	known	7
火麻仁	MMP2	4.06667	known	8
火麻仁	ACHE	3.88911	known	9
火麻仁	IL6	3.87503	known	10
鸡骨草	BCL2L1	4.85293	new	2
鸡骨草	TLR4	4.34321	new	3
鸡骨草	PLB1	4.33145	new	4
鸡骨草	MAOA	4.29869	new	5
鸡骨草	ADH1A	4.26469	new	6
鸡骨草	RELA	4.18224	new	7
鸡骨草	MMP2	4.06667	new	8
鸡骨草	ICAM1	4.9023	known	1
鸡骨草	ACHE	3.88911	known	9
鸡骨草	IL6	3.87503	known	10
鸡冠花	ICAM1	4.9023	new	1
鸡冠花	BCL2L1	4.85293	new	2
鸡冠花	TLR4	4.34321	new	3
鸡冠花	PLB1	4.33145	new	4
鸡冠花	MAOA	4.29869	new	5
鸡冠花	ADH1A	4.26469	new	6
鸡冠花	MMP2	4.06667	new	8
鸡冠花	IL6	3.87503	new	10
鸡冠花	RELA	4.18224	known	7
鸡冠花	ACHE	3.88911	known	9
鸡屎藤	BCL2L1	4.85293	new	2
鸡屎藤	TLR4	4.34321	new	3
鸡屎藤	ICAM1	4.9023	known	1
鸡屎藤	PLB1	4.33145	known	4
鸡屎藤	MAOA	4.29869	known	5
鸡屎藤	ADH1A	4.26469	known	6
鸡屎藤	RELA	4.18224	known	7
鸡屎藤	MMP2	4.06667	known	8
鸡屎藤	ACHE	3.88911	known	9
鸡屎藤	IL6	3.87503	known	10
鸡血藤	TLR4	4.34321	new	3
鸡血藤	PLB1	4.33145	new	4
鸡血藤	MAOA	4.29869	new	5
鸡血藤	ADH1A	4.26469	new	6
鸡血藤	ICAM1	4.9023	known	1
鸡血藤	BCL2L1	4.85293	known	2
鸡血藤	RELA	4.18224	known	7
鸡血藤	MMP2	4.06667	known	8
鸡血藤	ACHE	3.88911	known	9
鸡血藤	IL6	3.87503	known	10
积雪草	TLR4	4.34321	new	3
积雪草	PLB1	4.33145	new	4
积雪草	ADH1A	4.26469	new	6
积雪草	MMP2	4.06667	new	8
积雪草	ICAM1	4.9023	known	1
积雪草	BCL2L1	4.85293	known	2
积雪草	MAOA	4.29869	known	5
积雪草	RELA	4.18224	known	7
积雪草	ACHE	3.88911	known	9
积雪草	IL6	3.87503	known	10
急性子	ICAM1	4.9023	new	1
急性子	BCL2L1	4.85293	new	2
急性子	TLR4	4.34321	new	3
急性子	PLB1	4.33145	new	4
急性子	MAOA	4.29869	new	5
急性子	ADH1A	4.26469	new	6
急性子	RELA	4.18224	new	7
急性子	MMP2	4.06667	new	8
急性子	IL6	3.87503	new	10
急性子	ACHE	3.88911	known	9
蒺藜	BCL2L1	4.85293	new	2
蒺藜	TLR4	4.34321	new	3
蒺藜	PLB1	4.33145	new	4
蒺藜	MAOA	4.29869	new	5
蒺藜	ADH1A	4.26469	new	6
蒺藜	RELA	4.18224	new	7
蒺藜	MMP2	4.06667	new	8
蒺藜	ACHE	3.88911	new	9
蒺藜	IL6	3.87503	new	10
蒺藜	ICAM1	4.9023	known	1
姜黄	ICAM1	4.9023	new	1
姜黄	BCL2L1	4.85293	new	2
姜黄	PLB1	4.33145	new	4
姜黄	ADH1A	4.26469	new	6
姜黄	MMP2	4.06667	new	8
姜黄	TLR4	4.34321	known	3
姜黄	MAOA	4.29869	known	5
姜黄	RELA	4.18224	known	7
姜黄	ACHE	3.88911	known	9
姜黄	IL6	3.87503	known	10
降香	BCL2L1	4.85293	new	2
降香	TLR4	4.34321	new	3
降香	PLB1	4.33145	new	4
降香	MAOA	4.29869	new	5
降香	ADH1A	4.26469	new	6
降香	RELA	4.18224	new	7
降香	MMP2	4.06667	new	8
降香	ICAM1	4.9023	known	1
降香	ACHE	3.88911	known	9
降香	IL6	3.87503	known	10
绞股蓝	ICAM1	4.9023	new	1
绞股蓝	BCL2L1	4.85293	new	2
绞股蓝	TLR4	4.34321	new	3
绞股蓝	PLB1	4.33145	new	4
绞股蓝	MAOA	4.29869	new	5
绞股蓝	ADH1A	4.26469	new	6
绞股蓝	RELA	4.18224	new	7
绞股蓝	MMP2	4.06667	new	8
绞股蓝	ACHE	3.88911	new	9
绞股蓝	IL6	3.87503	new	10
芥子	ICAM1	4.9023	new	1
芥子	BCL2L1	4.85293	new	2
芥子	TLR4	4.34321	new	3
芥子	PLB1	4.33145	new	4
芥子	MAOA	4.29869	new	5
芥子	ADH1A	4.26469	new	6
芥子	RELA	4.18224	new	7
芥子	MMP2	4.06667	new	8
芥子	ACHE	3.88911	new	9
芥子	IL6	3.87503	new	10
金沸草	TLR4	4.34321	new	3
金沸草	PLB1	4.33145	new	4
金沸草	ICAM1	4.9023	known	1
金沸草	BCL2L1	4.85293	known	2
金沸草	MAOA	4.29869	known	5
金沸草	ADH1A	4.26469	known	6
金沸草	RELA	4.18224	known	7
金沸草	MMP2	4.06667	known	8
金沸草	ACHE	3.88911	known	9
金沸草	IL6	3.87503	known	10
金果榄	ICAM1	4.9023	new	1
金果榄	BCL2L1	4.85293	new	2
金果榄	TLR4	4.34321	new	3
金果榄	PLB1	4.33145	new	4
金果榄	MAOA	4.29869	new	5
金果榄	ADH1A	4.26469	new	6
金果榄	RELA	4.18224	new	7
金果榄	MMP2	4.06667	new	8
金果榄	IL6	3.87503	new	10
金果榄	ACHE	3.88911	known	9
金莲花	TLR4	4.34321	new	3
金莲花	PLB1	4.33145	new	4
金莲花	ADH1A	4.26469	new	6
金莲花	MMP2	4.06667	new	8
金莲花	ICAM1	4.9023	known	1
金莲花	BCL2L1	4.85293	known	2
金莲花	MAOA	4.29869	known	5
金莲花	RELA	4.18224	known	7
金莲花	ACHE	3.88911	known	9
[truncated: 3,611 more rows]
